# Supplementary material for: The Human Monocyte—A Circulating Sensor of Infection and a Potent and Rapid Inducer of Inflammation
Source: Int J Mol Sci. 2022 Mar 31;23(7):3890. doi: 10.3390/ijms23073890 (PMC8999117; doi:10.3390/ijms23073890)
Supplement: Supplementary file 1 [file ijms-23-03890-s001.zip]

Archive with 1 entries (1 files):
- ijms-1654882-supplementary.pdf
